# Supplementary material for: Synthesis and Biological Evaluation of Novel Allobetulon/Allobetulin–Nucleoside Conjugates as AntitumorAgents
Source: Molecules. 2022 Jul 25;27(15):4738. doi: 10.3390/molecules27154738 (PMC9329720; doi:10.3390/molecules27154738)
Supplement: Supplementary file 1 [file molecules-27-04738-s001.zip]

Archive with 1 entries (1 files):
- molecules-1764143-supplementary.pdf
